# Supplementary material for: Intrasulcular Restorations of Anterior Teeth According to the BAIR Technique: Evaluation of Periodontal Parameters
Source: Dent J (Basel). 2022 Mar 2;10(3):37. doi: 10.3390/dj10030037 (PMC8947544; doi:10.3390/dj10030037)
Supplement: Supplementary file 1 [file dentistry-10-00037-s001.zip]

Archive with 1 entries (1 files):
- dentistry-1512083-supplementary.pdf
